# Supplementary material for: The Effect of Sn-2 Palmitate on Blood Glucose, Lipids and Body Composition in Middle-Aged and Elderly Adults: A Randomized, Double-Blinded Controlled Trial
Source: Nutrients. 2024 Mar 27;16(7):973. doi: 10.3390/nu16070973 (PMC11013204; doi:10.3390/nu16070973)
Supplement: Supplementary file 1 [file nutrients-16-00973-s001.zip]

Archive with 1 entries (1 files):
- nutrients-2891470-supplementary.pdf
